# Supplementary material for: Evaluation of the Abilities of Three Kinds of Copper-Based Nanoparticles to Control Kiwifruit Bacterial Canker
Source: Antibiotics (Basel). 2022 Jul 4;11(7):891. doi: 10.3390/antibiotics11070891 (PMC9312301; doi:10.3390/antibiotics11070891)
Supplement: Supplementary file 1 [file antibiotics-11-00891-s001.zip]

Archive with 1 entries (1 files):
- antibiotics-1782104-supplementary.pdf
